# Supplementary material for: Integrated plasma metabolomic and cytokine analysis reveals a distinct immunometabolic signature in atopic dermatitis
Source: Front Immunol. 2024 Mar 15;15:1354128. doi: 10.3389/fimmu.2024.1354128 (PMC10978712; doi:10.3389/fimmu.2024.1354128)
Supplement: Supplementary file 8 [file Table_2.xlsx]

## Sheet: default_1
Groups
Name	Formula	Molecular Weight	RT [min]	RSD QC Areas [%]	mzCloud Best Match	Adduct	Ionization mode	Biochemical Class (based on HMDB)*
(-)-Camphor	C10H16O	152.12	8.686	21	92.7	M+H	Positive	Monoterpenoids
(2R)-2,3-Dihydroxypropanoic acid	C3H6O4	106.027	1.544	9	88.4	M-H	Negative	Carbohydrates and carbohydrate conjugates
1,7-Dimethyluric acid	C7H8N4O3	196.06	6.449	10	73.4	M-H	Negative	Purines and purine derivatives
13,14-Dihydro-15-keto Prostaglandin A2	C20H30O4	334.215	7.933	9	76.4	M-H	Negative	Eicosanoids
16-Hydroxyhexadecanoic acid	C16H32O3	272.235	9.361	12	86.1	M-H	Negative	Fatty acids and conjugates
1-Methylhistidine	C7H11N3O2	169.085	2.063	12	84.2	M+H	Positive	Amino acids, peptides, and analogues
1-Methylxanthine	C6H6N4O2	166.049	6.119	21	70.2	M-H	Negative	Purines and purine derivatives
1-Stearoylglycerol	C21H42O4	358.309	9.528	11	86.6	M+H	Positive	Fatty alcohols
2,4-Dihydroxybenzoic acid	C7H6O4	154.027	7.988	9	74.2	M-H	Negative	Benzoic acids and derivatives
2-Aminobutyric acid	C4H9NO2	103.063	1.594	3	80.6	M+H	Positive	Amino acids, peptides, and analogues
2-Arachidonoyl glycerol	C23H38O4	360.267	8.441	65	65.6	M+H	Positive
2-Hydroxybenzothiazole	C7H5NOS	151.009	7.978	3	85.7	M-H	Negative
2-Hydroxycinnamic acid	C9H8O3	164.047	5.426	7	90.3	M+H	Positive	Hydroxycinnamic acids and derivatives
2-Mercaptobenzothiazole	C7H5NS2	166.986	8.243	6	82	M-H	Negative	Benzothiazoles
2-Oxindole	C8H7NO	133.053	6.629	7	83.8	M+H	Positive	Indolines
3-Anisic acid	C8H8O3	152.048	7.879	6	83.6	M-H	Negative	Benzoic acids and derivatives
3-Furoic acid	C5H4O3	112.016	2.137	23	92.5	M-H	Negative	Furoic acid and derivatives
3-Hydroxybutyric acid	C4H8O3	104.048	2.757	21	90.4	M-H	Negative	Beta hydroxy acids and derivatives
3-Hydroxydecanoic acid	C10H20O3	188.141	8.504	10	75.1	M-H	Negative	Medium-chain hydroxy acids and derivatives
3-Indoxyl sulphate	C8H7NO4S	213.01	6.629	3	86.9	M-H	Negative	Arylsulfates
3-Methoxybenzaldehyde	C8H8O2	136.053	6.524	0	63.9	M+H	Positive
3-Methylhistamine	C6H11N3	125.095	2.046	48	90.8	M+H	Positive	Amines
3-Methylhistidine	C7H11N3O2	169.085	2.008	16	64.6	M-H	Negative	Amino acids, peptides, and analogues
4-Hydroxybenzaldehyde	C7H6O2	122.037	5.423	5	91.9	M+H	Positive	Carbonyl compounds
4-Hydroxyphenyllactic acid	C9H10O4	182.058	6.68	5	80.1	M-H	Negative	Phenylpropanoic acids
4-Methoxycinnamaldehyde	C10H10O2	162.068	9.288	17	61.6	M+H	Positive	Cinnamaldehydes
4-Methylphenol	C7H8O	108.058	7.88	7	83.2	M-H	Negative
4-Oxoproline	C5H7NO3	129.043	2.234	8	68.1	M-H	Negative	Amino acids, peptides, and analogues
4-Pyridoxic acid	C8H9NO4	183.053	6.288	6	89.2	M+H	Positive	Pyridinecarboxylic acids and derivatives
5-Methoxysalicylic acid	C8H8O4	168.042	7.939	8	71	M-H	Negative	Benzoic acids and derivatives
8-Hydroxyquinoline	C9H7NO	145.053	10.104	25	69.7	M+H	Positive
Acetylcholine	C7H15NO2	145.11	4.024	3	92	M+H	Positive	Quaternary ammonium salts
Acetyl-L-carnitine	C9H17NO4	203.116	7.08	2	96.5	M+H	Positive	Fatty acid esters
Acrylic acid	C3H4O2	72.0211	1.424	10	86.7	M-H	Negative	Acrylic acids and derivatives
Adenosine	C10H13N5O4	267.097	5.72	44	85.1	M+H	Positive	Nucleosides, nucleotides
AICAR	C9H15N4O8P	338.064	6.74	0		M-H	Negative	1-ribosyl-imidazolecarboxamides
Alanine	C3H7NO2	89.0477	1.664	11		M+H	Positive	Amino acids, peptides, and analogues
Alpha-ketoglutaric acid	C5H6O5	146.021	2.138	16		M+H	Positive	Gamma-keto acids and derivatives
AMP	C10H14N5O7P	347.063	1.671	24	86.3	M+H	Positive	Nucleosides, nucleotides
Apocynin	C9H10O3	166.063	8.996	25	67.1	M+H	Positive	Carbonyl compounds
Arachidonic acid	C20H32O2	304.241	9.419	6	60.6	M+H	Positive	Fatty acids and conjugates
Arginine	C6H14N4O2	174.112	2.318	4	88.9	M+H	Positive	Amino acids, peptides, and analogues
Asparagine	C4H8N2O3	132.053	1.443	37	61.2	M+H	Positive	Amino acids, peptides, and analogues
Azelaic acid	C9H16O4	188.105	7.576	11	85.5	M-H	Negative	Fatty acids and conjugates
Betaine	C5H11NO2	117.079	1.651	2	89.9	M+H	Positive	Amino acids, peptides, and analogues
Bilirubin	C33H36N4O6	584.264	10.068	6	77	M+H	Positive	Bilirubins
Caffeine	C8H10N4O2	194.081	6.972	2	72.4	M+H	Positive	Purines and purine derivatives
Cannabichromevarin	C19H26O2	286.193	8.33	16	78	M+H	Positive
Caprolactam	C6H11NO	113.084	6.623	7	95.6	M+H	Positive	Caprolactams
Carnitine	C7H15NO3	161.105	2.89	5	98.6	M+H	Positive	Quaternary ammonium salts
Carvone	C10H14O	150.104	8.133	27	75.1	M+H	Positive	Monoterpenoids
Chenodeoxycholic Acid	C24H40O4	438.299	8.527	15	73	M-H	Negative	Bile acids, alcohols and derivatives
Choline	C5H13NO	103.1	2.781	6	89.5	M+H	Positive	Quaternary ammonium salts
cis-4-Hydroxy-D-proline	C5H9NO3	131.058	1.459	4	93.1	M+H	Positive	Amino acids, peptides, and analogues
cis-Aconitic acid	C6H6O6	174.017	2.137	12	80.6	M-H	Negative	Tricarboxylic acids and derivatives
Citric acid	C6H8O7	192.027	2.137	21	96	M-H	Negative	Tricarboxylic acids and derivatives
Citrulline	C6H13N3O3	175.096	1.631	3	95.5	M+H	Positive	Amino acids, peptides, and analogues
Cortisol	C21H30O5	362.21	7.828	4	68.3	M+H	Positive	Hydroxysteroids
Coumarin	C9H6O2	146.037	5.437	11	77.9	M+H	Positive	Coumarins and derivatives
Creatine	C4H9N3O2	131.069	2.183	8	96.2	M+H	Positive	Amino acids, peptides, and analogues
Creatinine	C4H7N3O	113.059	2.885	6	89.1	M+H	Positive	Amino acids, peptides, and analogues
Crotonic acid	C4H6O2	86.0368	2.731	12	75.9	M-H	Negative
Cystine	C6H12N2O4S2	240.024	1.41	3	94.3	M+H	Positive
Cytosine	C4H5N3O	111.043	6.164	7	81.7	M+H	Positive
Deoxycholic acid	C24H40O4	392.293	8.551	15	73.1	M-H	Negative	Bile acids, alcohols and derivatives
Docosahexaenoic acid	C22H32O2	328.241	9.388	27	75.6	M+H	Positive
Dodecanedioic acid	C12H22O4	230.152	8.135	7	84.5	M-H	Negative
Doxycycline	C22H24N2O8	444.153	7.814	0	84.7	M+H	Positive
Ecgonine	C9H15NO3	185.105	3.974	11	74.4	M+H	Positive
Ergothioneine	C9H15N3O2S	229.088	1.67	10	81.3	M+H	Positive
Erythro-sphingosine 1-phosphate	C18H38NO5P	379.249	9.022	5	81.7	M+H	Positive
Ethyl myristate	C16H32O2	256.24	9.363	20	74.4	M+H	Positive
Fructose	C6H12O6	180.064	1.5	3	81.6	M-H	Negative
Glucose 6-phosphate	C6H13O9P	260.03	1.36	13		M+H	Positive
Glutamic acid	C5H9NO4	147.053	1.629	3	85.9	M+H	Positive	Amino acids, peptides, and analogues
Glutamine	C5H10N2O3	146.069	1.514	2	83.9	M+H	Positive	Amino acids, peptides, and analogues
Glycerophospho-N-palmitoyl ethanolamine	C21H44NO7P	453.286	8.791	6	69.1	M+H	Positive
Glycine	C2H5NO2	75.032	1.5	5		M+H	Positive	Amino acids, peptides, and analogues
Glycocholic acid	C26H43NO6	465.309	7.842	11	77.5	M-H	Negative	Bile acids, alcohols and derivatives
Glycodeoxycholic acid	C26H43NO5	449.315	8.189	3	86.4	M-H	Negative
Glycolic acid	C2H4O3	76.016	1.618	20	89.8	M-H	Negative
GMP	C10H14N5O8P	363.057	1.604	35		M+H	Positive
Hexadecanamide	C16H33NO	255.256	9.449	25	89.1	M+H	Positive
Hippuric acid	C9H9NO3	179.058	7.131	3	74.9	M+H	Positive
Histidine	C6H9N3O2	155.069	2.042	4	96.9	M+H	Positive	Amino acids, peptides, and analogues
Hypoxanthine	C5H4N4O	136.039	2.565	5	96.5	M+H	Positive
Indole-3-lactic acid	C11H11NO3	205.074	7.612	6	87.1	M-H	Negative
Inosine	C10H12N4O5	268.081	2.75	4		M-H	Negative
Inosine-5'-monophosphate (IMP)	C10H13N4O8P	348.047	1.508	12	80.9	M-H	Negative
Isobutyraldehyde	C4H8O	72.0576	6.916	13	77.6	M+H	Positive
Isoleucine	C6H13NO2	131.095	5.651	3	76	M+H	Positive	Amino acids, peptides, and analogues
Isophorone	C9H14O	138.104	8.34	16	83.6	M+H	Positive
Isovanillic acid	C8H8O4	168.042	6.556	17	95.5	M+H	Positive
Kanosamine	C6H13NO5	161.069	1.369	4	86.5	M+H	Positive
Kojic acid	C6H6O4	142.027	2.785	14	90.7	M+H	Positive
Kynurenine	C10H12N2O3	208.085	7.284	4	82.9	M+H	Positive
Lactic acid	C3H6O3	90.0317	2.054	8	94	M-H	Negative
Leucine	C6H13NO2	131.095	6.275	3	81.9	M+H	Positive	Amino acids, peptides, and analogues
Lysine	C6H14N2O2	146.105	2.004	4	76.1	M+H	Positive	Amino acids, peptides, and analogues
Malic acid	C4H6O5	134.022	1.7	9		M-H	Negative
Malonic acid	C3H4O4	104.011	1.514	10	61	M-H	Negative
Maltose	C12H22O11	364.098	1.407	12	96.8	M+H	Positive
Methionine	C5H11NO2S	149.051	3.005	5	84.6	M+H	Positive	Amino acids, peptides, and analogues
Methionine sulfoxide	C5H11NO3S	165.046	1.58	8	86.1	M+H	Positive
Methyl indole-3-acetate	C11H11NO2	189.079	8.073	10	79.4	M+H	Positive
Methylimidazoleacetic acid	C6H8N2O2	140.058	2.885	5	81.4	M+H	Positive
Muscone	C16H30O	238.23	9.362	16	72.1	M+H	Positive
N3,N4-Dimethyl-L-arginine	C8H18N4O2	202.143	3.63	24	90.1	M+H	Positive
N6,N6,N6-Trimethyl-L-lysine	C9H20N2O2	188.152	2.59	4	61.5	M+H	Positive
N6-Acetyl-L-lysine	C8H16N2O3	188.116	2.475	15	79.3	M+H	Positive
N-Benzylformamide	C8H9NO	135.068	5.425	4	60.5	M+H	Positive
Neu5Ac	C11H19NO9	309.106	1.394	9		M-H	Negative
Nicotinamide	C6H6N2O	122.048	3.079	7	85.5	M+H	Positive
N-Phenylacetylglutamine	C13H16N2O4	264.111	6.986	4	76.5	M-H	Negative
Oleamide	C18H35NO	281.272	9.48	31	86.9	M+H	Positive
Omeprazole sulphone	C17H19N3O4S	361.11	8.271	0	91.5	M+H	Positive
Ornithine	C5H12N2O2	132.09	2.09	27	75.8	M+H	Positive
Orotate	C5H4N2O4	156.017	1.291	14		M+H	Positive
Palmitic acid	C16H32O2	256.24	9.561	6	87.4	M-H	Negative
Palmitoyl sphingomyelin	C39H79N2O6P	702.567	9.138	51	88.4	M+H	Positive
Paraxanthine	C7H8N4O2	180.065	6.587	2	90.7	M+H	Positive
Phenol	C6H6O	94.0419	8.192	4	84.7	M-H	Negative
Phenylalanine	C9H11NO2	165.079	7.074	3	95.6	M+H	Positive
Phloroglucinol	C6H6O3	126.032	1.371	2	79	M+H	Positive
Pipecolic acid	C6H11NO2	129.079	2.615	22	77.9	M+H	Positive
Piperine	C17H19NO3	285.137	8.738	11	92.8	M+H	Positive
Proline	C5H9NO2	115.063	1.743	4	89.7	M+H	Positive	Amino acids, peptides, and analogues
Prolylleucine	C11H20N2O3	228.148	7.235	2	78.7	M+H	Positive
Pyroglutamic acid	C5H7NO3	129.043	1.514	3	92.4	M+H	Positive
Pyruvic acid	C3H4O3	88.016	2.135	11	76.9	M-H	Negative
Quinic acid	C7H12O6	192.064	1.511	9	79.7	M-H	Negative
Quinoline	C9H7N	129.058	7.858	18	68.7	M+H	Positive
Radicinin	C12H12O5	236.066	7.195	8	60.6	M+H	Positive
Raffinose	C18H32O16	526.15	1.42	6	85.5	M+H	Positive
Ribose	C5H10O5	150.053	1.544	9		M-H	Negative
Salicylic acid	C7H6O3	138.032	8.19	2	95.5	M-H	Negative
Sedoheptulose-7-phosphate	C7H15O10P	290.04	1.115	0		M-H	Negative
Serine	C3H7NO3	105.043	1.455	3	92.6	M+H	Positive
Serotonin	C10H12N2O	176.095	6.479	3		M+H	Positive
Stachydrine	C7H13NO2	143.095	2.137	8	89.9	M+H	Positive
Succinate	C4H6O4	118.027	2.754	13		M-H	Negative
Taurine	C2H7NO3S	125.015	1.354	4	86.4	M-H	Negative
Taurochenodeoxycholic acid	C26H45NO6S	499.297	7.459	6	90.8	M-H	Negative	Bile acids, alcohols and derivatives
Testosterone sulfate	C19H28O5S	368.166	7.976	5	63.9	M-H	Negative
Theobromine	C7H8N4O2	180.065	6.357	4	93.6	M+H	Positive
Theophylline	C7H8N4O2	180.065	6.606	6	81.6	M-H	Negative
Threonine	C4H9NO3	119.058	1.564	3	91.7	M+H	Positive	Amino acids, peptides, and analogues
trans-3-Hydroxycotinine	C10H12N2O2	192.09	3.792	19	86.1	M+H	Positive
trans-Petroselinic acid	C18H34O2	282.256	9.584	8	67.5	M-H	Negative
Trigonelline	C7H7NO2	137.048	1.979	7	92.8	M+H	Positive
Tryptophan	C11H12N2O2	204.09	10.104	15	96.6	M+H	Positive	Amino acids, peptides, and analogues
Tyrosine	C9H11NO3	181.074	5.239	46	90.7	M+H	Positive	Amino acids, peptides, and analogues
Uracil	C4H4N2O2	112.027	2.738	6		M+H	Positive
Uric acid	C5H4N4O3	168.029	2.09	6	88.9	M-H	Negative
Uridine	C9H12N2O6	244.07	1.727	26		M-H	Negative
UTP	C9H15N2O15P3	483.968	2.045	17		M+H	Positive	Nucleosides, nucleotides
Valine	C5H11NO2	117.079	2.758	3	92.4	M+H	Positive	Amino acids, peptides, and analogues
Vanillin	C8H8O3	152.047	7.668	22	84	M+H	Positive
Xanthine	C5H4N4O2	152.034	2.747	5	82.7	M-H	Negative
Xylulose 5-phosphate	C5H11O8P	230.019	1.133	4	69.4	M-H	Negative
α-Hydroxyhippuric acid	C9H9NO4	195.053	6.505	7	85.9	M+H	Positive
α-Lactose	C12H22O11	359.142	1.39	4	80.2	M+H	Positive
β-Alanine	C3H7NO2	89.0477	2.211	3	75.5	M-H	Negative	Amino acids, peptides, and analogues
β-Muricholic acid	C24H40O5	454.293	8.103	13	65.4	M-H	Negative	Bile acids, alcohols and derivatives
2/3-phospho-glycerate	C3H7O7P	187	1.21			M+H	Positive
Aspartate	C4H7NO4	134.045	1.45			M+H	Positive	Amino acids, peptides, and analogues
Cysteine	C3H7NO2S	122.027	1.4			M+H	Positive
dAMP	C10H14N5O6P	332.075	1.58			M+H	Positive	Nucleosides, nucleotides
Deoxycytidine	C9H13N3O4	228.098	2.6			M+H	Positive	Nucleosides, nucleotides
Deoxyguanosine	C10H13N5O4	268.104	5.61			M+H	Positive	Nucleosides, nucleotides
dGMP	C10H14N5O7P	348.07	1.68			M+H	Positive	Nucleosides, nucleotides
Erythrose-4-phosphate	C4H9O7P	201.016	1.9			M+H	Positive
NAAG	C11H16N2O8	305.098	2.72			M+H	Positive
O-phosphoserine	C3H8NO6P	186.016	6.82			M+H	Positive
PRPP	C5H13O14P3	390.959	2.1			M+H	Positive	Nucleosides, nucleotides
Thymidine	C10H14N2O5	243.097	2.72			M+H	Positive	Nucleosides, nucleotides
Thymine	C5H6N2O2	127.05	2.64			M+H	Positive	Nucleosides, nucleotides
1,3-bisphosphoglycerate	C3H8O10P2	264.952	2.11			M-H	Negative
CDP	C9H15N3O11P2	402.011	2.15			M-H	Negative	Nucleosides, nucleotides
CMP	C9H14N3O8P	322.045	1.51			M-H	Negative	Nucleosides, nucleotides
Deoxyadenosine	C10H13N5O3	250.095	1.54			M-H	Negative	Nucleosides, nucleotides
dGDP	C10H15N5O10P2	426.022	1.47			M-H	Negative	Nucleosides, nucleotides
Fumarate	C4H4O4	115.004	1.67			M-H	Negative
Guanosine	C10H13N5O5	282.084	2.81			M-H	Negative	Nucleosides, nucleotides
ManNAc-6-P/N-acetylglucosamine-1/6-P	C8H16NO9P	300.049	1.11			M-H	Negative
Oxaloacetic acid	C4H4O5	130.999	2.13			M-H	Negative
UMP	C9H13N2O9P	323.029	1.35			M-H	Negative	Nucleosides, nucleotides
*Remaining Biochemical Classes can be identified using https://hmdb.ca/
